# Supplementary material for: Identification of Vicia Species Native to South Korea Using Molecular and Morphological Characteristics
Source: Front Plant Sci. 2021 Feb 9;12:608559. doi: 10.3389/fpls.2021.608559 (PMC7900155; doi:10.3389/fpls.2021.608559)
Supplement: Supplementary file 2 [file Table_1.XLSX]

## Sheet: Table S1
Table S1. Information on accessions and barcoding sequences of Vicia from NCBI gene bank
Genebank No.	No.	Species	Origin	Subgenus	Section	NCBI Accession Number
						ITS2	matK	rbcL
K170960	VI001	Vicia aintabensis	Turkey	Vicia	Peregrinae	KP896811	KP897023	KP896701
K170961	VI002	Vicia americana	Canada	Cracca	Americanae	KP896812	KP897024	KP896702
K170963	VI003	Vicia amoena	Mongolia	Cracca	Vicilla	KP896813	KP897025	KP896703
K170970	VI006	Vicia anatolica	Armenia	Vicia	Hypechusa	KP896816	KP897027	KP896706
K170971	VI007	Vicia anatolica	Armenia	Vicia	Hypechusa	KP896817	KP897028	KP896707
K170973	VI009	Vicia articulata	Belgium	Cracca	Ervoides	KP896819	KP897030	KP896709
K170974	VI010	Vicia articulata	Spain	Cracca	Ervoides	KP896820	KP897031	KP896710
K170975	VI011	Vicia articulata	Russia	Cracca	Ervoides	KP896821	KP897032	KP896711
K170976	VI012	Vicia articulata	Turkey	Cracca	Ervoides	KP896822	KP897033	KP896712
K170986	VI013	Vicia benghalensis	Belgium	Cracca	Cracca	KP896823	KP897034	KP896713
K170987	VI014	Vicia benghalensis	United Kingdom	Cracca	Cracca	KP896824	KP897035	KP896714
K170995	VI016	Vicia benghalensis	Uruguay	Cracca	Cracca	KP896826	KP897037	KP896716
K170997	VI017	Vicia benghalensis	Canada	Cracca	Cracca	KP896827	KP897038	KP896717
K171015	VI018	Vicia cassubica	Bulgaria	Cracca	Cassubicae	KP896828	KP897039	KP896718
K171016	VI019	Vicia cassubica	Bulgaria	Cracca	Cassubicae	KP896829	KP897040	KP896719
K171017	VI020	Vicia costata	China	Cracca	Vicilla	KP896830	KP897041	KP896720
K171018	VI021	Vicia costata	China	Cracca	Vicilla	KP896831	KP897042	KP896721
K171019	VI022	Vicia cracca	Turkey	Cracca	Cracca	KP896832	KP897043	KP896722
K171020	VI023	Vicia cracca	Turkey	Cracca	Cracca	KP896833	KP897044	KP896723
K171021	VI024	Vicia cracca	Mongolia	Cracca	Cracca	KP896834	KP897045	KP896724
K171022	VI025	Vicia cracca	Mongolia	Cracca	Cracca	KP896835	KP897046	KP896725
K171023	VI026	Vicia disperma	Uruguay	Cracca	Cracca	KP896836	KP897047	KP896726
K171025	VI028	Vicia dumetorum	Romania	Cracca	Vicilla	KP896838	KP897049	KP896728
K171026	VI029	Vicia ervilia	Turkey	Cracca	Ervilia	KP896839	KP897050	KP896729
K171030	VI030	Vicia ervilia	Morocco	Cracca	Ervilia	KP896840	KP897051	KP896730
K171031	VI031	Vicia ervilia	Jordan	Cracca	Ervilia	KP896841	KP897052	KP896731
K171034	VI032	Vicia ervilia	Syria	Cracca	Ervilia	KP896842	KP897053	KP896732
K171035	VI033	Vicia ervilia	Iran	Cracca	Ervilia	KP896843	KP897054	KP896733
IT200131	VI034	Vicia faba var. faba	Nepal	Vicia	Faba	KP896844	KP897055	KP896734
IT203427	VI035	Vicia faba var. faba	Australia	Vicia	Faba	KP896845	KP897056	KP896735
IT228951	VI036	Vicia faba var. faba	Burma	Vicia	Faba	KP896846	KP897057	KP896736
K165925	VI038	Vicia faba var. faba	Tajikistan	Vicia	Faba	KP896848	KP897059	KP896738
K175366	VI039	Vicia villosa subsp. villosa	South Korea	Cracca	Cracca	KP896849	KP897060	KP896739
K175369	VI040	Vicia villosa subsp. villosa	South Korea	Cracca	Cracca	KP896850	KP897061	KP896740
K175378	VI041	Vicia villosa subsp. villosa	unknown	Cracca	Cracca	KP896851	KP897062	KP896741
K175394	VI043	Vicia villosa subsp. villosa	America	Cracca	Cracca	KP896853	KP897064	KP896743
K175400	VI046	Vicia sativa subsp. nigra	South Korea	Vicia	Vicia	KP896856	KP897067	KP896746
K175402	VI047	Vicia tetrasperma	South Korea	Cracca	Ervum	KP896857	KP897068	KP896747
K175403	VI048	Vicia hirsuta	South Korea	Cracca	Cracca	KP896858	KP897069	KP896748
K193532	VI053	Vicia faba	Belgium	Vicia	Faba	KP896863	KP897074	KP896753
K193554	VI054	Vicia sativa subsp. nigra	Pakistan	Vicia	Vicia	KP896864	KP897075	KP896754
K193556	VI055	Vicia sativa subsp. nigra	Afghanistan	Vicia	Vicia	KP896865	KP897076	KP896755
K193558	VI056	Vicia sativa subsp. nigra	Iran	Vicia	Vicia	KP896866	KP897077	KP896756
K193572	VI057	Vicia sativa subsp. nigra	Russia	Vicia	Vicia	KP896867	KP897078	KP896757
K193591	VI059	Vicia sativa subsp. sativa	unknown	Vicia	Vicia	KP896869	KP897080	KP896759
K193608	VI060	Vicia sativa subsp. sativa	Spain	Vicia	Vicia	KP896870	KP897081	KP896760
K193612	VI061	Vicia sativa subsp. sativa	Tajikistan	Vicia	Vicia	KP896871	KP897082	KP896761
K195291	VI062	Vicia faba	Afghanistan	Vicia	Faba	KP896872	KP897083	KP896762
K195301	VI063	Vicia faba	France	Vicia	Faba	KP896873	KP897084	KP896763
K195313	VI065	Vicia hyrcanica	Uzbekistan	Vicia	Hypechusa	KP896875	KP897086	KP896765
K195315	VI067	Vicia hyrcanica	Uzbekistan	Vicia	Hypechusa	KP896877	KP897088	KP896767
K195316	VI068	Vicia hyrcanica	Tajikistan	Vicia	Hypechusa	KP896878	KP897089	KP896768
K195317	VI069	Vicia lutea	Turkey	Vicia	Hypechusa	KP896879	KP897090	KP896769
K195319	VI071	Vicia michauxii	Turkey	Vicia	Peregrinae	KP896881	KP897092	KP896771
K195320	VI072	Vicia michauxii	Turkey	Vicia	Peregrinae	KP896882	KP897093	KP896772
K195322	VI074	Vicia michauxii	Turkey	Vicia	Peregrinae	KP896884	KP897095	KP896774
K195323	VI075	Vicia monantha	Pakistan	Cracca	Cracca	KP896885	KP897096	KP896775
K195325	VI077	Vicia montbretii	Turkey	Cracca	Cracca	KP896887	KP897097	KP896777
K195326	VI078	Vicia montbretii	Turkey	Cracca	Cracca	KP896888	KP897098	KP896778
K195327	VI079	Vicia montbretii	Turkey	Cracca	Cracca	KP896889	KP897099	KP896779
K195328	VI080	Vicia narbonensis	Israel	Vicia	Narbonensis	KP896890	KP897100	KP896780
K195329	VI081	Vicia narbonensis	Israel	Vicia	Narbonensis	KP896891	KP897101	KP896781
K195330	VI082	Vicia narbonensis	Syria	Vicia	Narbonensis	KP896892	KP897102	KP896782
K195331	VI083	Vicia narbonensis	Turkey	Vicia	Narbonensis	KP896893	KP897103	KP896783
K195332	VI084	Vicia palaestina	Cyprus	Cracca	Cracca	KP896894	KP897104	KP896784
K195333	VI085	Vicia pannonica	Czechoslovakia	Vicia	Hypechusa	KP896895	KP897105	KP896785
K195334	VI086	Vicia pannonica	Turkey	Vicia	Hypechusa	KP896896	KP897106	KP896786
K195335	VI087	Vicia peregrina	Iran	Vicia	Peregrinae	KP896897	KP897107	KP896787
K195336	VI088	Vicia peregrina	Uzbekistan	Vicia	Peregrinae	KP896898	KP897108	KP896788
K195337	VI089	Vicia peregrina	Turkey	Vicia	Peregrinae	KP896899	KP897109	KP896789
K195338	VI090	Vicia peregrina	Spain	Vicia	Peregrinae	KP896900	KP897110	KP896790
K195344	VI091	Vicia unijuga	Mongolia	Cracca	Vicilla	KP896901	KP897111	KP896791
K195345	VI092	Vicia unijuga	Mongolia	Cracca	Vicilla	KP896902	KP897112	KP896792
K195349	VI093	Vicia villosa	Iran	Cracca	Cracca	KP896903	KP897113	KP896793
K195362	VI095	Vicia villosa	China	Cracca	Cracca	KP896905	KP897115	KP896795
K195369	VI096	Vicia villosa	Tajikistan	Cracca	Cracca	KP896906	KP897116	KP896796
K195371	VI097	Vicia villosa	Armenia	Cracca	Cracca	KP896907	KP897117	KP896797
K195379	VI098	Vicia villosa subsp. varia	Cyprus	Cracca	Cracca	KP896908	KP897118	KP896798
K195380	VI099	Vicia villosa subsp. varia	Greece	Cracca	Cracca	KP896909	KP897119	KP896799
K195485	VI101	Vicia sativa	Pakistan	Vicia	Vicia	KP896911	KP897120	KP896801
K195513	VI102	Vicia sativa	Bulgaria	Vicia	Vicia	KP896912	KP897121	KP896802
K195551	VI104	Vicia sativa	China	Vicia	Vicia	KP896914	KP897123	KP896804
K195556	VI105	Vicia sativa	Belgium	Vicia	Vicia	KP896915	KP897124	KP896805
K195757	VI106	Vicia sativa subsp. sativa	Czech Republic	Vicia	Vicia	KP896916	KP897125	KP896806
K195850	VI107	Vicia faba	Egypt	Vicia	Faba	KP896917	KP897126	KP896807
K195856	VI108	Vicia faba	Ecuador	Vicia	Faba	KP896918	KP897127	KP896808
K195862	VI109	Vicia faba var. faba	China	Vicia	Faba	KP896919	KP897128	KP896809
K195864	VI110	Vicia faba var. minuta	Ethiopia	Vicia	Faba	KP896920	KP897129	KP896810
