# Supplementary material for: Identification of Vicia Species Native to South Korea Using Molecular and Morphological Characteristics
Source: Front Plant Sci. 2021 Feb 9;12:608559. doi: 10.3389/fpls.2021.608559 (PMC7900155; doi:10.3389/fpls.2021.608559)
Supplement: Supplementary file 3 [file Table_2.XLSX]

## Sheet: Sheet1
Table S2. Species and morphological characteristics of Vicia species
Species/Characteristics	1	2	3	4	5	6	7	8	9	10	11	12	13	14	15	16	17	18	19	20	21	22	23	24	25	26	27	28	29	30	31	32	33	34	35	36	37	38	39
V. dasycarpa	0	0	0	1	1	1	1	3	1	1	0	2	0	0	1	1	0	1	1	1	1	1	2	0	2	0	2	2	3	1	0	2	1	2	0	1	0	1	0
V. villosa	0	0	0	1	1	2	1	3	1	0	0	2	0	0	2	2	0	1	1	1	1	2	2	0	2	0	2	2	3	1	0	2	1	2	1	1	2	0	0
V. cracca	1	0	0	1	1	2	1	3	1	0	0	2	0	1	1	0	0	1	1	1	1	1	2	2	2	0	2	2	1	1	0	2	1	1	0	0	2	0	0
V. amoena	1	0	0	1	1	1	1	2	1	1	0	1	1	1	1	1	0	1	0	1	1	1	2	2	0	0	2	2	2	1	0	0	1	1	0	1	1	0	2
V. amurensis	1	0	0	1	1	1	1	2	1	1	1	2	1	1	0	0	0	1	1	1	1	1	2	2	0	0	2	2	1	1	0	0	1	1	1	1	0	0	0
V. japonica	1	0	0	1	1	1	1	2	1	1	0	2	2	0	2	2	0	1	1	1	1	2	2	2	0	0	2	2	1	1	0	2	1	1	0	1	1	0	0
V. unijuga var. kaussanensis	1	1	0	0	1	0	0	0	0	1	1	4	1	1	0	0	0	1	0	0	-	-	2	2	1	0	2	2	2	1	0	2	1	1	0	1	1	0	0
V. unijuga	1	1	0	1	1	1	0	0	0	2	2	4	1	1	0	0	0	1	0	0	-	-	2	2	1	0	2	2	2	1	0	2	1	1	1	1	1	0	0
V. linearifolia	1	1	0	1	1	1	0	0	0	2	2	1	0	1	0	0	0	1	0	0	-	-	2	2	1	0	0	0	2	1	1	1	0	1	2	1	1	0	0
V. unijuga f. angustifolia	1	1	0	0	1	1	0	0	0	1	0	1	1	0	0	0	0	1	0	0	-	-	2	2	1	0	2	2	2	1	0	2	1	1	1	1	1	0	0
V. hirticalycina	1	1	0	1	1	1	1	2	0	2	0	1	0	0	1	1	0	1	1	1	-	-	2	1	0	0	2	2	2	1	0	2	1	1	1	1	1	0	0
V. venosa var. cuspidata	1	1	0	1	1	0	1	2	0	2	1	4	1	1	1	0	0	1	0	2	0	1	2	1	0	0	2	2	3	1	0	2	1	1	0	1	1	0	0
V. pseudo-orobus	1	0	0	1	1	1	1	2	1	2	2	4	1	0	0	0	0	1	1	1	1	1	2	1	0	0	2	2	2	1	0	0	1	1	1	1	1	0	0
V. nipponica	1	1	0	1	1	1	1	1	0	2	2	0	1	1	0	0	0	1	1	2	0	0	2	1	2	0	2	2	3	1	0	0	1	1	1	1	1	0	0
V. chosenensis	1	1	0	1	1	0	1	2	1	2	2	4	1	1	0	1	0	0	-	0	-	-	2	2	0	2	1	1	2	1	0	0	1	1	0	1	1	0	0
V. bungei	1	1	1	1	0	1	1	2	1	1	0	3	2	0	1	1	0	1	0	1	1	1	1	2	1	0	2	2	3	1	0	1	1	1	1	1	1	1	1
V. angustifolia var. segetilis	0	0	0	0	0	1	1	2	1	0	1	2	0	1	1	1	1	1	1	1	1	1	1	1	1	0	2	2	3	0	0	2	1	3	0	0	1	1	1
V. hirsuta	0	0	0	1	0	1	1	2	1	0	0	2	3	0	0	0	0	1	1	1	1	1	1	1	1	0	0	0	3	0	0	3	1	3	2	0	0	0	1
V. tetrasperma	0	0	0	0	0	0	1	2	1	0	0	0	1	0	0	1	0	1	1	1	0	1	0	1	1	0	2	2	3	1	0	1	1	2	0	0	1	0	0
